# Supplementary material for: Breaking into nature's secret medicine cabinet: lichens – a biochemical goldmine ready for discovery
Source: New Phytol. 2025 Feb 26;246(2):437–49. doi: 10.1111/nph.70003 (PMC11923402; doi:10.1111/nph.70003)
Supplement: Supplementary file 3 — Table S1 Voucher information of the samples. Please note: Wiley is not responsible for the content or functionality of any Supporting Information supplied by the authors. Any queries (other than missing material) should be directed to the New Phytologist Central Office. [file NPH-246-437-s001.xlsx]

## Sheet: Sheet1
	New Phytologist Supporting Information
	Article title:	Breaking into Nature's Secret Medicine Cabinet: Lichens, a Biochemical Goldmine Ready for Discovery
	Authors:	Garima Singh, Francesco Dal Grande, Francis Martin, Marnix H. Medema
	Article acceptance date:	2025-01-18

## Sheet: Table S1
Table S1. Voucher information of the samples. Taxonomic details, genome accession numbers, and the total number of BGCs of the samples used in the study
Taxa	Class	GenBank/SRA accession numbers	Total BGCs
Ascodesmis nigricans	Pezizomycetes	GCA_004786065.1	17
Ascobolus immersus	Pezizomycetes	GCA_003788565.2	14
Morchella importuna	Pezizomycetes	GCA_003444635.2	12
Morchella sextelata	Pezizomycetes	GCA_020137385.1	12
Morchella snyderi	Pezizomycetes	GCA_024521645.1	12
Kalaharituber pfeilii	Pezizomycetes	GCA_015179045.1	10
Peziza echinospora	Pezizomycetes	GCA_024516245.1	9
Terfezia boudieri	Pezizomycetes	GCA_003788615.2	8
Tirmania nivea	Pezizomycetes	GCA_015179035.1	13
Geopyxis carbonaria	Pezizomycetes	GCA_024516215.1	26
Pyronema omphalodes	Pezizomycetes	GCA_024516155.1	17
Sphaerosporella brunnea	Pezizomycetes	GCA_008704415.1	22
Tricharina praecox	Pezizomycetes	GCA_024521635.1	11
Tuber borchii	Pezizomycetes	GCA_003070745.1	8
Tuber melanosporum	Pezizomycetes	GCA_000151645.1	11
Arthrobotrys entomopaga	Orbiliomycetes	GCA_012184315.1	23
Arthrobotrys flagrans	Orbiliomycetes	GCA_004000055.1	12
Dactylella cylindrospora	Orbiliomycetes	GCA_012184295.1	9
Drechslerella brochopaga	Orbiliomycetes	GCA_012184305.1	13
Drechslerella stenobrocha	Orbiliomycetes	GCA_000525045.1	6
Orbilia oligospora	Orbiliomycetes	GCA_000225545.1	21
Alyxoria varia	Arthoniomycetes	GCA_026054675.1	22
Acarospora socialis	Lecanoromycetes	GCA_025617375.2	46
Acarospora strigata	Lecanoromycetes	GCA_022814355	17
Agyrium rufum	Lecanoromycetes	GCA_022814335.1	56
Alectoria fallacina	Lecanoromycetes	GCA_905337325.1	67
Alectoria sarmentosa	Lecanoromycetes	GCA_009733775.1	33
Arctoparmelia_centrifuga	Lecanoromycetes	SRR30644724	65
Bacidia gigantensis	Lecanoromycetes	GCF_019456465.1	37
Bulbothrix africana	Lecanoromycetes	SRR30644713	74
Bulbothrix sensibilis	Lecanoromycetes	SRR30644710	52
Caeruleum heppii	Lecanoromycetes	GCA_026023835.1	12
Caloplaca aegea	Lecanoromycetes	GCA_023646655.1	28
Caloplaca aetnensis	Lecanoromycetes	GCA_023646255.1	41
Caloplaca liguistica	Lecanoromycetes	GCA_023645885.1	52
Canoparmelia nairobiensis	Lecanoromycetes	SRR30644709	21
Canoparmelia schelpei	Lecanoromycetes	SRR30644708	56
Canoparmelia texana	Lecanoromycetes	SRR30644711	76
Cetraria islandica	Lecanoromycetes	SRR30644707	76
Cetraria commixta	Lecanoromycetes	SRR30644706	47
Cladonia borealis	Lecanoromycetes	GCA_018257855.2	74
Cladonia grayi	Lecanoromycetes	Cgr/DA2myc/ss v2.0	27
Cladonia macilenta	Lecanoromycetes	GCA_000444155.1	35
Cladonia metacorallifera	Lecanoromycetes	GCA_000482085.2	39
Cladonia rangiferina	Lecanoromycetes	GCA_023065455.1	61
Cladonia squamosa	Lecanoromycetes	GCA_947623385.2	31
Cornicularia normoerica	Lecanoromycetes	SRR30644705	24
Cyanodermella asteris	Lecanoromycetes	GCA_900618795.1	46
Diploschistes diacapsis	Lecanoromycetes	GCA_023645945.1	20
Evernia prunastri	Lecanoromycetes	GCA_003184365.1	89
Flavoparmelia citrinescens	Lecanoromycetes	SRR30644704	58
Gomphillus americanus	Lecanoromycetes	GCA_905337335.1	58
Gyalolechia ehrenbergii	Lecanoromycetes	GCA_023646125.1	38
Gyalolechia flavorubescens	Lecanoromycetes	GCA_000442125.1	26
Heterodermia speciosa	Lecanoromycetes	GCA_905337345.1	74
Hypogymnia subphysodes	Lecanoromycetes	SRR30644712	62
Icmadophila ericetorum	Lecanoromycetes	GCA_022814295.1	81
Imshaugia aleurites	Lecanoromycetes	GCA_905337355.1	60
Letharia columbiana	Lecanoromycetes	GCA_014066305.1	54
Letharia lupina	Lecanoromycetes	GCA_014066315.1	51
Letrouitia trangressa	Lecanoromycetes	GCA_023646045.1	56
Lignoscripta atroalba	Lecanoromycetes	GCA_022814235.1	30
Lobaria immixta	Lecanoromycetes	GCA_022814215.1	85
Loxospora ochrophaea	Lecanoromycetes	GCA_022814175.1	14
Melanelia stygia	Lecanoromycetes	SRR30644723	44
Melanelixia glabra	Lecanoromycetes	SRR30644722	48
Menegazzia cincinnata	Lecanoromycetes	SRR30644721	37
Niebla homalea	Lecanoromycetes	GCA_019925105.1	61
Niorma chrysophthalma	Lecanoromycetes	GCA_023646055.1	43
Notoparmelia tenuirima	Lecanoromycetes	SRR30644720	43
Omphalora arizonica	Lecanoromycetes	SRR30644725	40
Parmelia saxatilis	Lecanoromycetes	SRR30644719	47
Parmelia tillacea	Lecanoromycetes	SRR30644718	64
Parmeliopsis ambigua	Lecanoromycetes	SRR30644717	25
Peltigera leucophlebia	Lecanoromycetes	GCA_022814155.1	40
Physcia stellaris	Lecanoromycetes	GCA_018902385.1	78
Platismatia glauca	Lecanoromycetes	GCA_963556305.1	37
Pseudephebe pubescens	Lecanoromycetes	SRR30644716	17
Pseudevernia furfuracea	Lecanoromycetes	GCA_022315425.1	59
Sticta canariensis	Lecanoromycetes	GCA_022814045.1	17
Pseudocyphellaria aurata	Lecanoromycetes	GCA_022814125.1	44
Ptychographa xylographoides	Lecanoromycetes	GCA_022814105.1	30
Puttea exsequens	Lecanoromycetes	GCA_022814085.1	33
Ramalina intermedia	Lecanoromycetes	GCA_003073195.1	40
Rusavskia elegans	Lecanoromycetes	GCA_011316305.1	58
Seirophora lacunosa	Lecanoromycetes	GCA_023645825.1	45
Seirophora villosa	Lecanoromycetes	GCA_023645815.1	9
Stereocaulon alpinum	Lecanoromycetes	GCA_018257865.1	43
Stictis urceolata	Lecanoromycetes	GCA_022814025.1	71
Telochistes flavicans	Lecanoromycetes	GCA_023646325.1	44
Telochistes perunensis	Lecanoromycetes	GCA_023645835.1	47
Thelotrema lepadinum	Lecanoromycetes	GCA_022813995.1	85
Toensbergia leucococca	Lecanoromycetes	GCA_022813965.1	36
Trapelia coarctata	Lecanoromycetes	GCA_022813945.1	52
Umbilicaria deusta	Lecanoromycetes	GCA_023184635.1	35
Umbilicaria freyi	Lecanoromycetes	GCA_023184675.1	29
Umbilicaria grisea	Lecanoromycetes	GCA_023184595.1	22
Umbilicaria hispanica	Lecanoromycetes	GCA_023184715.1	79
Umbilicaria iberica	Lecanoromycetes	GCA_023184615.1	30
Umbilicaria muhlenbergii	Lecanoromycetes	GCA_000611775.1	25
Umbilicaria phaea	Lecanoromycetes	GCA_023184695.1	22
Umbilicaria pustulata	Lecanoromycetes	GCA_023184575.1	28
Umbilicaria spodochroa	Lecanoromycetes	GCA_023184705.1	28
Umbilicaria vellea	Lecanoromycetes	GCA_023645895.1	26
Usnea antartica	Lecanoromycetes	SRR30644714	37
Usnea florida	Lecanoromycetes	ATCC18376 v1.0	94
Usnea hakonensis	Lecanoromycetes	GCA_013423325.1	48
Usnea strigosa	Lecanoromycetes	SRR30644715	67
Usnochroma carphineum	Lecanoromycetes	GCA_023645975.1	16
Varicellaria rhodocarpa	Lecanoromycetes	GCA_022813925.1	17
Variospora aurantia	Lecanoromycetes	GCA_023645955.1	23
Xanthomendoza cf. fulva	Lecanoromycetes	GCA_023646365.1	50
Xanthoria aureola	Lecanoromycetes	GCA_023646375.1	44
Xanthoria mediterranea	Lecanoromycetes	GCA_023645845.1	48
Xanthoria parietina	Lecanoromycetes	46-1-SA22 v1.1	36
Xanthoria steineri	Lecanoromycetes	GCA_023646075.1	60
Xylographa bjoerkii	Lecanoromycetes	GCA_022813905.1	52
Xylographa carneopallida	Lecanoromycetes	GCA_022813885.1	31
Xylographa opegraphella	Lecanoromycetes	GCA_022813865.1	31
Xylographa pallens	Lecanoromycetes	GCA_022813845.1	47
Xylographa parallela	Lecanoromycetes	GCA_022813825.1	37
Xylographa soralifera	Lecanoromycetes	GCA_022813805.1	68
Xylographa trunciseda	Lecanoromycetes	GCA_022813785.1	44
Xylographa vitiligo	Lecanoromycetes	GCA_022813765.1	44
Lichina confinis	Lichinomycetes	GCA_026054655.1	13
Lichina pygmaea	Lichinomycetes	GCA_963422465.1	14
Piccolia ochrophora	Lichinomycetes	GCA_026026785.1	14
Vezdaea aestivalis	Lichinomycetes	GCA_026055935.1	8
Chaenotheca gracillima	Lichinomycetes/Coniocybomycetes	GCA_026023695.1	22
Sarcosagium campestre	Lichinomycetes	GCA_026026355.1	12
Xylona heveae	Lichinomycetes	GCA_001619985.1	27
Trichoglossum hirsutum	Lichinomycetes/Geoglossomycetes	GCA_026026815.	21
Thelocarpon superellum	Lichinomycetes	GCA_026025795.1	7
Sarea resinae	Lichinomycetes	GCA_026026165.1	25
Candelaria pacifica	Lichinomycetes	GCA_026023815.1	16
Colletotrichum lupini	Sordariomycetes	GCF_023278565.1	74
Pleurostoma richardsiae	Sordariomycetes	GCA_030052745.1	31
Phialemonium atrogriseum	Sordariomycetes	GCF_030411735.1	43
Coniochaeta hoffmannii	Sordariomycetes	GCA_030052785.1	37
Cryphonectria parasitica	Sordariomycetes	GCF_011745365.1	59
Durotheca rogersii	Sordariomycetes	GCF_024521655.1	59
Biscogniauxia mediterranea	Sordariomycetes	GCA_022478745.1	64
Xylaria digitata	Sordariomycetes	GCA_022495195.1	110
Xylaria nigripes	Sordariomycetes	GCA_022984845.1	44
Nemania serpens	Sordariomycetes	GCA_022578855.1	129
Hypomontagnella submonticulosa	Sordariomycetes	GCA_022984865.1	69
Trichoderma reesei	Sordariomycetes	GCF_000167675.1	36
Trichoderma virens	Sordariomycetes	GCF_000170995.1	69
Cordyceps militaris	Sordariomycetes	GCF_000225605.1	41
Pyricularia pennisetigena	Sordariomycetes	GCF_004337985.1	51
Sporothrix schenckii	Sordariomycetes	GCF_000961545.1	22
Grosmannia clavigera	Sordariomycetes	GCF_000143105.1	32
Neurospora crassa	Sordariomycetes	GCF_000182925.2	20
Thermothelomyces thermophilus	Sordariomycetes	GCF_000226095.1	29
Chaetomium globosum	Sordariomycetes	GCF_000143365.1	45
Lasiosphaeria miniovina	Sordariomycetes	GCF_030549165.1	54
Astrothelium macrocarpum	Dothideomycetes	GCA_021030915.1	74
Astrothelium subdiscretum	Dothideomycetes	GCA_021030935.1	71
Bathelium albidoporum	Dothideomycetes	GCA_021031095.1	80
Viridothelium virens	Dothideomycetes	GCA_010094025.1	83
Trypethelium eluteriae	Dothideomycetes	GCA_021030925.1	65
Lasiodiplodia theobromae	Dothideomycetes	GCF_012971845.1	17
Aplosporella prunicola	Dothideomycetes	GCF_010093885.1	43
Diplodia corticola	Dothideomycetes	GCF_001883845.1	44
Corynespora cassiicola	Dothideomycetes	GCA_022059125.1	44
Delphinella strobiligena	Dothideomycetes	GCA_009982845.1	25
Cladosporium austrohemisphaericum	Dothideomycetes	GCA_022813715.1	25
Dissoconium aciculare CBS 342.82	Dothideomycetes	GCF_010015565.1	34
Neohortaea acidophila	Dothideomycetes	GCF_010093505.1	21
Leptoxyphium fumago	Dothideomycetes	GCA_001660795.1	24
Hysterium pulicare	Dothideomycetes	GCA_000467715.1	34
Fulvia fulva	Dothideomycetes	GCF_020509005	55
Didymella glomerata	Dothideomycetes	GCA_030271015.1	23
Elsinoe australis	Dothideomycetes	GCA_007556505	22
Mytilinidion resinicola	Dothideomycetes	GCF_010093595.1	52
Aureobasidium pullulans	Dothideomycetes	GCF_000721785.1	26
Agaricus bisporus	Agaricomycetes	GCF_000300575.1	21
Boletus edulis	Agaricomycetes	GCA_015179015.1	23
Coprinopsis cinerea	Agaricomycetes	GCF_000182895.1	18
Heterobasidion irregulare	Agaricomycetes	GCF_000320585.1	29
Dichomitus squalens	Agaricomycetes	GCF_000275845.1	33
Lactarius deliciosus	Agaricomycetes	GCA_021525775.1	28
Lentinula edodes	Agaricomycetes	GCF_021015755.1	39
Laetiporus sulphureus	Agaricomycetes	GCF_001632365.1	37
Pleurotus ostreatus	Agaricomycetes	GCF_014466165.1	38
Psilocybe cubensis	Agaricomycetes	GCF_017499595.1	36
Rhizoctonia solani	Agaricomycetes	GCF_016906535.1	13
Schizophyllum commune	Agaricomycetes	GCF_000143185.2	19
Serendipita indica	Agaricomycetes	GCA_910890315.1	6
Trametes polyzona	Agaricomycetes	GCA_022606195.1	21
Cryptococcus deuterogattii	Tremellomycetes	GCA_002954075.1	4
Saitozyma podzolica	Tremellomycetes	GCA_003942215.1	6
Kwoniella mangrovensis	Tremellomycetes	GCF_000507465.1	6
Trichosporon asahii	Tremellomycetes	GCF_000293215.1	4
Cutaneotrichosporon cavernicola	Tremellomycetes	GCF_030864355.1	4
Vanrija humicola	Tremellomycetes	GCA_008065275.1	3
Kwoniella shivajii	Tremellomycetes	GCF_035658355.1	6
Pseudogymnoascus destructans	Leotiomycetes	GCF_001641265.1	19
Pseudogymnoascus verrucosus	Leotiomycetes	GCF_001662655.1	34
Blumeria graminis	Leotiomycetes	GCA_900519115.1	2
Blumeria graminis_triticale	Leotiomycetes	GCA_905067625.1	9
Erysiphe necator	Leotiomycetes	GCA_024703715.1	9
Podosphaera xanthii	Leotiomycetes	GCA_028751805.1	0
Podosphaera fusca	Leotiomycetes	GCA_030378345.1	0
Allantophomopsis cytisporea	Leotiomycetes	GCA_024752435.1	35
Allantophomopsis lycopodina	Leotiomycetes	GCA_024752465.1	22
Xenosphaeropsis pyriputrescens	Leotiomycetes	GCA_022609375.1	26
Sclerotinia sclerotiorum	Leotiomycetes	GCF_000146945.2	46
Amorphotheca resinae	Leotiomycetes	GCF_003019875.1	20
Drepanopeziza brunnea	Leotiomycetes	GCF_000298775.1	26
Cadophora gregata	Leotiomycetes	GCF_030347475.1	43
Marssonina coronariae	Leotiomycetes	GCA_002204255.1	24
Coleophoma crateriformis	Leotiomycetes	GCA_003369635.1	60
Filosporella fistucella	Leotiomycetes	GCA_030077755.1	27
Antarctomyces pellizariae	Leotiomycetes	GCA_010623925.1	8
Cyphellophora europaea	Eurotiomycetes	GCF_000365145.1	22
Ophidiomyces ophidiicola	Eurotiomycetes	GCF_022830035.1	25
Aspergillus nidulans	Eurotiomycetes	GCF_000011425.1	58
Phialophora attinorum	Eurotiomycetes	GCF_001299255.1	27
Exophiala xenobiotica	Eurotiomycetes	GCF_000835505.1	18
Penicillium subrubescens	Eurotiomycetes	GCF_028828155.1	57
Paecilomyces variotii	Eurotiomycetes	GCF_004022145.1	34
Rasamsonia emersonii	Eurotiomycetes	GCF_000968595.1	49
Talaromyces marneffei	Eurotiomycetes	GCF_009556855.1	56
Phaeomoniella chlamydospora	Eurotiomycetes	GCA_001006345.1	22
Histoplasma capsulatum	Eurotiomycetes	GCF_000150115.1	21
Trichophyton rubrum	Eurotiomycetes	GCF_000151425.1	16
Paracoccidioides lutzii	Eurotiomycetes	GCF_000150705.2	20
Endocarpon pusillum	Eurotiomycetes	GCF_000464535.1	35
Pyrenula massariospora	Eurotiomycetes	GCA_021030905.1	69
Pyrenula aspistea	Eurotiomycetes	GCA_021030945.1	87
Dermatocarpon miniatum	Eurotiomycetes	GCA_023184605.1	31
